# Supplementary material for: HTO/Cellulose Aerogel for Rapid and Highly Selective Li+ Recovery from Seawater
Source: Molecules. 2021 Jul 2;26(13):4054. doi: 10.3390/molecules26134054 (PMC8272140; doi:10.3390/molecules26134054)
Supplement: Supplementary file 1 [file molecules-26-04054-s001.zip]

Archive with 1 entries (1 files):
- molecules-1259641-supplementary.pdf
